# Supplementary material for: Silver Nanoparticles Prepared Using Encephalartos laurentianus De Wild Leaf Extract Have Inhibitory Activity against Candida albicans Clinical Isolates
Source: J Fungi (Basel). 2022 Sep 25;8(10):1005. doi: 10.3390/jof8101005 (PMC9604723; doi:10.3390/jof8101005)
Supplement: Supplementary file 1 [file jof-08-01005-s001.zip]

Archive with 1 entries (1 files):
- jof-1883593-supplementary.pdf
